# Supplementary material for: Prognostic Factors of the Inability to Bear Self-Weight at Discharge in Patients with Fragility Femoral Neck Fracture: A 5-Year Retrospective Cohort Study in Thailand
Source: Int J Environ Res Public Health. 2022 Mar 28;19(7):3992. doi: 10.3390/ijerph19073992 (PMC8997639; doi:10.3390/ijerph19073992)
Supplement: Supplementary file 1 [file ijerph-19-03992-s001.zip]

Archive with 1 entries (1 files):
- ijerph-1587156-supplementary.pdf
